# Supplementary material for: Radiocarbon, Bayesian chronological modeling and early European metal circulation in the sixteenth-century AD Mohawk River Valley, USA
Source: PLoS One. 2019 Dec 16;14(12):e0226334. doi: 10.1371/journal.pone.0226334 (PMC6913979; doi:10.1371/journal.pone.0226334)
Supplement: S2 File — The set of radiocarbon dates and their contexts available for this reassessment of 13 Mohawk Valley sites. The individual non-modelled calibrated calendar age ranges for each date are also given using OxCal [23] and the IntCal13 Northern Hemisphere radiocarbon calibration curve [22] (curve resolution set at 5 years). (XLS) [file pone.0226334.s002.xls]

## Sheet: Sheet1
Site	NYSM Catalog No.	Snow Sample #	Material	Context	Lab No.	δ13C (‰)	Bone Sample Data						Radiocarbon Age (B.P.)	Std.Dev.	Unmodeled Calibration (AD)		Radiocarbon Date Source
							>30kDa collage yield	δ15N (‰)	%N	%C	C/N (wt%/wt%)	C/N (atomic)			0.682	0.954
Cayudutta		#32 1973 Cayadutta	maize kernel	midden-ca. 20 cm below surface	AA-7689	-10*							557	58	1315-1356 (35.2) 1389-1425 (33.0)	1296-1440 (95.4)	Snow (1995:191)
Cayudutta		#33 11 Cayadutta	maize kernel	midden-ca. 20 cm below surface	AA-7690	-10*							415	56	1431-1517 (56.2) 1595-1618 (12.0)	1415-1530 (64.1) 1539-1635 (31.3)	Snow (1995:191)
Cayudutta	A-A2007.27A.231.2188		maize kernel	midden-50-60 cm below surface	UCIAMS-205968	-9.8							375	15	1457-1495 (51.0) 1602-1615 (17.2)	1450-1520 (71.6) 1592-1620 (23.8)	This study
Cayudutta		#7 1115-a	maize kernel	midden-ca. 20 cm below surface	AA-7407	-11*							367	52	1455-1522 (40.0) 1575-1625 (28.2)	1446-1640 (95.4)	Snow (1995:191)
Cayudutta	A-A2007.27A.160.2192		maize kernel	midden-50-60 cm below surface	UCIAMS-205965	-9.65693							355	20	1474-1521 (40.0) 1578-1582 (2.5) 1591-1621 (25.6)	1459-1526 (47.1) 1556-1633 (48.3)	This study
Cayudutta	A-A2007.27A.160.2193		maize kernel	midden-50-60 cm below surface	UCIAMs-205966	-8.65698							340	15	1495-1523 (24.8) 1572-1602 (29.3) 1616-1631 (14.1)	1477-1529 (33.0) 1543-1635 (62.4)	This study
Cayudutta	A-A2007.27A.304.2182		maize kernel	midden-30-40 cm below surface	UCIAMS-205967	-8.56535							315	15	1522-1575 (55.2) 1626-1640 (13.0)	1499-1502 (0.5) 1513-1600 (74.2) 1616-1644 (20.7)	This study
Cayudutta		#23 1115-b	maize kernel	midden-ca. 20 cm below surface	AA-6421	-10*							300	50	1513-1600 (49.3) 1617-1650 (18.9)	1465-1666 (93.7) 1785-1795 (1.7)	Snow (1995a:191)
Elwood	A-A2007.27B.136.1473		disarticulated white tailed deer bone	Feature 4, a small pit within Longhouse 1. (Snow 1995:101).	UCIAMS190554	-22.8315	2.3	4.4	13	37.4	2.86	3.34	420	20	1442-1466 (68.2)	1435-1487 (95.4)	This study
Elwood		#11 1170-a	maize kernel	general midden-ca. 30 cm below surface	AA-7410	-11*							409	49	1436-1515 (56.7) 1598-1618 (11.5)	1421-1529 (65.0) 1544-1635 (30.4)	Snow (1995:107)
Elwood		#11 1170-b	maize kernel	general midden-ca. 30 cm below surface	AA-6425	-10*							380	50	1448-1522 (44.5) 1575-1585 (4.4) 1590-1625 (19.2)	1441-1637 (95.4)	Snow (1995:107)
Elwood	A-A2007.27B.133.1471		disarticulated white tailed deer bone	Feature 2, a large hearth within Longhouse 1 (Snow 1995:100).	UCIAMS190552	-23.073	2.4	4.5	14.8	41.8	2.82	3.29	380	15	1489-1523 (27.5) 1572-1609 (24.6) 1603-1630 (16.1)	1467-1530 (37.9) 1540-1635 (57.5)	This study
Elwood	A-A2007.27B.134.1474		disarticulated white tailed deer bone	Feature 3, a large hearth within Longhouse 1 (Snow 1995:100).	UCIAMS190553	-23.2505	1	4.8	13	36.7	2.81	3.28	370	20	1512-1529 (12.1) 1545-1601 (42.2) 1617-1634 (13.9)	1488-1604 (76.0) 1609-1640 (19.4)	This study
Elwood		#37 Elwood	maize kernel	general midden-ca. 30 cm below surface	AA-7697	-11*							288	49	1513-1600 (49.3) 1617-1650 (18.9)	1465-1666 (93.7) 1785-1795 (1.7)	Snow (1995:107)
Garoga	A-42332		wood charcoal	Feature 11, cylindrical pit feature measuring 94 cm in diameter and 147 cm deep (Funk and Kuhn 2003:98)	Y-1381								640	100	1287-1406 (68.2)	1193-1196 (0.1) 1206-1463 (60.0)	Ritchie and Funk (1973:330).
Garoga	A-42355		maize kernel	Feature 37, cylindrical pit measuring 94 cm in diameter and 160 cm deep within Longhouse 9 (Funk and Kuhn 2003:99).	AA-8370	-10*							585	40	1310-1360 (48.1) 1387-1408 (20.1)	1296-1419 (95.4)	Snow (1995:164)
Garoga	A-42235F	#36 Garoga	maize kernel	Feature 2, pit measuring 106 x 122 cm in plan within Longhouse 9 (Funk and Kuhn 2003:98)	AA-7695	-11*							431	49	1429-1484 (68.2)	1413-1522 (85.4) 1577-1584 (0.7) 1591-1622 (9.2)	Snow (1995:164)
Garoga	A-42826-2		charred cooking residue adhering to pottery sherd interior	Feature 208, a pit measuring 61 cm deep within Longhouse 5 (Funk and Kuhn 2003:107)	ISGS-A0522	-20.8							425	40	1430-1490 (64.4) 1603-1610 (3.8)	1417-1522 (81.3) 1575-1625 (14.1)	Hart and Brumbach 2005:8)
Garoga	A-42235F	#19 2332-b	maize kernel	Feature 2, pit measuring 106 x 122 cm in plan within Longhouse 9 (Funk and Kuhn 2003:98)	AA-7403	-10*							410	60	1432-1521 (53.9) 1592-1620 (14.3)	1419-1532 (60.6) 1538-1636 (34.8)	Snow (1995:164)
Garoga	A-42812		maize kernel	Feature 193, a pit measuring 76 cm deep east of Longhouse 4 (Funk and Kuhn 2003:107).	UCIAMS190540	-8.043							345	20	1489-1523 (27.5) 1572-1603 (24.6) 1609-1630 (16.1)	1467-1530 (37.9) 1540-1635 (57.5)	This study
Garoga	A-42235-F		maize kernel	Feature 2, pit measuring 106 x 122 cm in plan within Longhouse 9 (Funk and Kuhn 2003:98)	UCIAMS218478	-9.3							345	15	1490-1522 (29.2) 1574-1603 (24.7) 1610-1628 (14.4)	1474-1527 (38.5) 1555-1634 (56.9)	This study
Garoga	A-42235F		maize kernel	Feature 2, pit measuring 106 x 122 cm in plan within Longhouse 9 (Funk and Kuhn 2003:98)	UCIAMS190537	-9.7288							335	20	1495-1556 (20.4) 1616-1526 (35.1) 1602-1632 (12.7)	1481-1639 (95.4)	This study
Garoga	A-42801		maize kernel	Feature 184, a pit measuring 213x168 cm in plan between Longhouse 1 and the stockade (Funk and Kuhn 2003:106)	UCIAMS218477	-9.1							330	20	1512-1529 (12.1) 1545-1601 (42.2) 1617-1634 (13.9)	1488-1604 (76.0) 1609-1640 (19.4)	This study
Garoga	A-42815		maize kernel	Feature 196, a cyclyndrical pit measuring 183 cm in diameter and 168 cm deep within Longhous 2 (Funk and Kuhn 2003:107)	UCIAMS190539	-8.63098							320	20	1521-1591 (54.9) 1620-1636 (13.3)	1492-1603 (75.8) 1615-1643 (19.6)	This study
Garoga	A-72559		maize kernel	Feature 103, a pit measuring 168 cm in diameter within Longhouse 12 (Funk and Kuhn 2003:102)	UCIAMS218479	-8.6							315	15	1522-1575 (55.2) 1626-1640 (13.0)	1499-1502 (0.5) 1513-1600 (74.2) 1616-1644 (20.7)	This study
Garoga	A-42801		maize kernel	Feature 184, a pit measuring 213x168 cm in plan between Longhouse 1 and the stockade (Funk and Kuhn 2003:106)	UCIAMS190538	-8.39978							305	20	1523-1572 (53.8) 1630-1643 (14.4)	1513-1600 (71.3) 1616 -1648 (24.1)	This study
Garoga	A-42235F	#3 2332-a	maize kernel	Feature 2, pit measuring 106 x 122 cm in plan within Longhouse 9 (Funk and Kuhn 2003:98)	AA-6417	-10*							300	50	1513-1600 (49.3) 1617-1650 (18.9)	1465-1666 (93.7) 1785-1795 (1.7)	Snow (1995a:164)
Getman #1	A-41846		wood charcoal	Feature 2, hearth within Longhouse 1 (Ritchie and Funk 1973:299)	M-783								560	150	1266-1488 (67.4) 1603-1609 (0.8)	1057-1064 (0.2) 1070-1075 (0.1) 1154-1663 (95.1)	Crane and Griffin (1959:184)
Getman #1	A-41849		disarticulated white tailed deer bone	Feature 5, pit within Longhouse 1 (Ritchie and Funk 1973:294).	UCIAMS192976	-14.9	1.8	8.4	13.4	39.2	2.92	3.37	485	15	1424-1439 (68.2)	1417-1444 (95.4)	This study
Getman #1	A-41855		disarticulated white tailed deer bone	Feature 17, hearth within Longhouse 3 (Ritchie and Funk 1973:294)	UCIAMS190557	-23.4	3.5	4.9	14.8	41.8	2.83	3.3	450	20	1434-1449 (68.2)	1423-1459 (95.4)	This study
Getman #1	A-41909-C		maize cob	E18N0, recovered during general excavations.	UCIAMS218482	**							405	15	1447-1470 (68.2)	1442-1488 (95.4)	This study
Getman #1	A-41861		disarticulated white tailed deer bone	Feature 28, pit within Longhouse 3 (Ritchie and Funk 1973:294).	UCIAMS190558	-22.9	2.6	5.2	13.4	38.4	2.86	3.34	400	15	1449-1473 (68.2)	1443-1491 (91.8) 1602-1610 (3.6)	This study
Getman #1	A-41858.09		maize kernel	Feature 23, pit within or intersected by house partially excavated Longhouse 5 (Ritchie and Funk 1973:294)	UCIAMS218480	-8.1							400	15	1449-1473 (68.2)	1443-1491 (91.8) 1602-1610 (3.6)	This study
Getman #1	A-41861.32		maize kernel	Feature 28, pit within partially excavated Longhouse 3 (Ritchie and Funk 1973:294)	UCIAMS218481	-10.3							395	15	1450-1478 (68.2)	1445-1495 (88.5) 1601-1614 (7.1)	This study
Getman #1	A-41851		disarticulated white tailed deer bone	Feature 9, pit within Longhouse 1 (Ritchie and Funk 1973:294).	UCIAMS192975	-21.4	8.1	4.6	14.8	41	2.76	3.19	355	15	1478-1520 (41.3) 1592-1619 (26.9)	1466-1524 (49.0) 1558-1632 (46.4)	This study
Getman #1	A-41852		disarticulated white tailed deer bone	Feature 10, pit within Longhouse 1 (Ritchie and Funk 1973:294).	UCIAMS190555	-24.4	4.2	5	13.9	37.6	2.71	3.16	345	20	1489-1523 (27.5) 1572-1609 (24.6) 1603-1630 (16.1)	1467-1530 (37.9) 1540-1635 (57.5)	This study
Getman #1	A-41853		disarticulated white tailed deer bone	Feature 11, pit within Longhouse 1 (Ritchie and Funk 1973:294).	UCIAMS190556	-23.4	4.4	4.6	15.1	41.2	2.73	3.19	330	20	1512-1529 (12.1) 1545-1601 (42.2) 1617-1634 (13.9)	1488-1604 (76.0) 1609-1640 (19.4)	This study
Klock	A-44727	#20 2333-b	maize kernel	Feature 106, a hearth measuring 91 x 61 cm in plan and 15 cm deep within Longhouse 7 (Funk and Kuhn 2003:26).	AA-7404	-10*							520	75	1315-1356 (23.9) 1389-1447 (44.3)	1284-1499 (93.4) 1504-1512 (0.6) 1601-1616 (1.4)	Snow (1995:171)
Klock	A-45738-43		charred cooking residue adhering to pottery sherd interior	Feature 117, a pit measuring 132 x 122 cm in plan and 130 cm deep within Longhouse 8 (Funk and Kuhn 2003:26).	ISGS-A0523	-23.6							480	40	1416-1446 (68.2)	1327-1343 (2.6) 1394-1476 (92.8)	Hart and Brumbach (2005:8)
Klock	A-45171-A		maize kernel	Feature 84, a pit feature measuring 107 x 152 cm in plan and 122 cm in depth within Longhouse 1 (Funk and Kuhn 2003:25).	UCIAMS218474	-8.8							365	15	1470-1513 (47.7) 1601-1617 (20.5)	1455-1523 (61.5) 1575-1624 (33.9)	This study
Klock	A-45734		maize kernel	Feature 116, a pit measuring 107x123 cm in plan and 64 cm deep within Longhouse 1 (Funk and Kuhn 2003:26)	UCIAMS218476	-9.1							365	15	1470-1513 (47.7) 1601-1617 (20.5)	1455-1523 (61.5) 1575-1624 (33.9)	This study
Klock	A-45172-C		disarticulated white tailed deer bone	Feature 86, a pit measuring 117 x 107 cm in plan and 107 cm deep, within Longhous 5 (Funk and Kuhn 2003:25).	UCIAMS190559	-21.3	5.3	3.8	15.5	42.4	2.74	3.19	360	15	1475-1516 (43.8) 1597-1618 (24.4)	1459-1524 (55.8) 1572-1630 (39.6)	This study
Klock	A-45136-B		disarticulated white tailed deer bone	Feature 3, a hearth measuring 108 cm in diameter and 15 cm deep within Longhouse 1 (Funk and Kuhn 2003:21).	UCIAMS190562	-23.2	2.1	4.3	13.3	37.8	2.84	3.31	355	20	1474-1521 (40.0) 1578-1582 (2.5) 1591-1621 (25.6)	1459-1526 (47.1) 1555-1633 (48.3)	This study
Klock	A-45149-C		disarticulated white tailed deer bone	Feature 36, a pit measuring 91 x 107 cm in plan east of Longhouse 4 (Funk and Kuhn 2003:23).	UCIAMS190561	-22.6	7.3	4.5	14.6	39.7	2.71	3.16	335	15	1500-1502 (1.7) 1512-1525 (11.3) 1557-1601 (40.8) 1617-1632 (14.4)	1486-1636 (95.4)	This study
Klock	A-45743		maize kernel	Feature 135, a pit measuring 123 cm in diameter located beteeen longhouses 3 and 5 (Funk and Kuhn 2003:27)	UCIAMS218475	-9.5							335	20	1495-1526 (20.4) 1556-1602 (35.1) 1616-1632 (12.7)	1481-1639 (95.4)	This study
Klock	A-45144-A		maize kernel	Feature 20, a pit measuring 122x152 cm in plan and 76 cm deep located outside Longhouse 5 (Funk and Kuhn 2003:22)	UCIAMS218473	-9.3							325	15	1518-1529 (9.4) 1543-1594 (44.8) 1618-1634 (14.0)	1493-1602 (76.8) 1616-1641 (18.6)	This study
Klock	A-45163-C		disarticulated white tailed deer bone	Feature 65, A hearth measuring 46 cm in diameter within Longhouse 1 (Funk and Kuhn 2003:24).	UCIAMS190560	-22.1	4.1	4.7	15.6	43.1	2.77	3.23	325	15	1518-1529 (9.4) 1543-1594 (44.8) 1618-1634 (14.0)	1493-1602 (76.8) 1616-1641 (18.6)	This study
Klock	A-45738-43		maize cob	Feature 84, a pit feature measuring 107 x 152 cm in plan and 122 cm in depth within Longhouse 1 (Funk and Kuhn 2003:25).	ISGS-A0326	-9							317	38	1515-1598 (53.0) 1618-1642 (15.2)	1471-1649 (95.4)	Hart et al. (2003:626)
Klock	A-44727	#4 2333-a	maize kernel	Feature 106, a hearth measuring 91 x 61 cm in plan and 15 cm deep within Longhouse 7 (Funk and Kuhn 2003:26).	AA-6418	-10*							315	60	1495-1602 (53.6) 1615-1644 (14.6)	1449-1666 (94.1) 1785-1794 (1.3)	Snow (1995:171)
Otstungo		#16 1156-d	maize kernel	Midden-40 cm below surface (Snow 1995a:138).	AA-7400	-10*							415	50	1432-1514 (58.5) 1600-1617 (9.7)	1417-1529 (67.9) 1551-634 (27.5)	Snow (1995:138)
Otstungo		#18 1156-f	maize kernel	Midden-40 cm below surface (Snow 1995a:138).	AA-7402	-10*							410	50	1435-1515 (56.8) 1598-1618 (11.4)	1420-1529 (65.0) 1544-1635 (30.4)	Snow (1995:138)
Otstungo		#9 1156-a	maize kernel	Midden-60-80 cm below surface (Snow 1995a:138).	AA-6423	-10*							400	55	1438-1521 (52.4) 1591-1620 (15.8)	1427-1532 (58.3) 1538-1636 (37.1)	Snow (1995:138)
Otstungo	A-A2005.22.0001.5836		maize kernel	Midden-40 cm below surface (Snow 1995a:138).	UCIAMS218483	-9							400	15	1449-1473 (68.2)	1443-1491 (91.8) 1602-1610 (3.6)	This study
Otstungo	A-A2005.22.0001.5825		maize kernel	Midden-40 cm below surface (Snow 1995a:138).	UCIAMS218489	-9.1							380	20	1453-1495 (53.5) 1602-1615 (14.7)	1446-1522 (71.3) 1575-1624 (24.1)	This study
Otstungo		#14 1156-b	maize kernel	Midden-40 cm below surfaces (Snow 1995a:138).	AA-7398	-10*							380	55	1448-1522 (42.8) 1575-1625 (25.4)	1440-1639 (95.4)	Snow (1995:138)
Otstungo		#17 1156-e	maize kernel	Midden-40 cm below surface (Snow 1995a:138).	AA-7401	-10*							365	50	1474-1521 (40.0) 1578-1582 (2.5) 1591-1621 (25.6)	1447-1640 (95.4)	Snow (1995:138)
Otstungo	A-A2005.22.1165.0449		disarticulated white tailed deer bone	Feature 11, a shallow hearth partially reexcavated and reused as a roasting pit. The feature measured 85 x 97 cm in plan. The hearth was 8 cm deep, while the roasting pit was 20 cm deep (Snow 1995a:129).	UCIAMS190551	-22.3131	5.8	4.4	15.6	42.8	2.75	3.2	355	20	1474-1521 (40.0) 1578-1582 (2.5) 1591-1621 (25.6)	1459-1526 (47.1) 1556-1633 (48.3)	This study
Otstungo		#15 1156-c	maize kernel	Midden-40 cm below surface (Snow 1995a:138).	AA-7399	-10.0*							345	55	1477-1527 (26.5) 1554-1638 (41.7)	1450-1645 (95.4)	Snow (1995:138)
Otstungo	A-A2005.22.0001.5835		maize kernel	Midden-40 cm below surface (Snow 1995a:138).	UCIAMS218487	-10							340	15	1495-1523 (24.8) 1572-1602 (29.3) 1616-1631 (14.1)	1477-1529 (33.0) 1543-1635 (62.4)	This study
Otstungo	A-A2005.22.306.0112		disarticulated white tailed deer bone	Feature 19, a hearth measuring 160 x 50 in plan and 10 cm deep, with a deeper-excavated area measurin 27 cm deep (Snow 1995a:131).	UCIAMS190549	-23.078	3.5	4.4	15.1	41.1	2.73	3.18	335	20	1495-1526 (20.4) 1556-1602 (35.1) 1616-1632 (12.7)	1481-1639 (95.4)	This study
Otstungo	A-A2005.22.535.0194		disarticulated white tailed deer bone	Feature 15, a pile of ash removed from adjacent hearth Feature 14 measuring 58 x 108 cm in plan and 6-16 cm thick (Snow 1995a:131).	UCIAMS190550	-23.3017	1.7	5	13.1	36.5	2.77	3.24	310	15	1523-1572 (55.8) 1631-1642 (12.4)	1515-1597 (73.7) 1617-1645 (21.7)	This study
Otstungo	A-A2005.22.0024.0511		disarticulated white tailed deer bone	Feature 7, a hearth measuring 100 x 40 cm in plan and 10 cm deep (Snow 1995a:129).	UCIAMS190548	-24.0242	3.9	3.9	15.4	41.8	2.72	3.17	310	15	1523-1572 (55.8) 1631-1642 (12.4)	1515-1597 (73.7) 1617-1645 (21.7)	This study
Second Woods	A-A2009.17B.12.192		maize kernel	Midden, 10-20 cm below surface (NYSM inventory).	UCIAMS190536	-9.78872							420	15	1443-1460 (68.2)	1437-1476 (95.4)	This study
Second Woods	A-A2009.17B.24.270		disarticulated white tailed deer bone	Feature 2, a pit measuring 82 x 72 cm in plan and 29 cm deep (Bauman 1993:50-52).	UCIAMS190546	-23.2377	7.6	5.1	15.7	43.2	2.76	3.22	405	15	1447-1470 (68.2)	1442-1488 (95.4)	This study
Second Woods	A-A2009.17B.12.193		maize kernel	Midden, 10-20 cm below surface (NYSM inventory).	UCIAMS190535	-9.06317							380	20	1453-1495 (53.5) 1602-1615 (14.7)	1446-1522 (71.3) 1557-1623 (24.1)	This study
Second Woods	A-A2009.17B.24.265		disarticulated white tailed deer bone	Feature 2, a pit measuring 82 x 72 cm in plan and 29 cm deep (Bauman 1993:50-52).	UCIAMS190547	-23.3885	8.1	5	15.9	43.5	2.74	3.2	375	15	1457-1495 (51.0) 1602-1615 (17.2)	1450-1520 (71.6) 1592-1620 (23.8)	This study
Smith-Pagerie	A-45604-A		maize kernel	Feature 60, a pit measuring 91 cm in diameter and 61 cm deep wihtin longhouse 5 (Funk and Kuhn 2003:61)	UCIAMS218493	-8.9							480	15	1425-1440 (68.2)	1418-1445 (95.4)	This study
Smith-Pagerie	A-44728-13		charred cooking residue adhering to pottery sherd interior	Feature 15, a pit measuring 152 x 122 cm in plan and 107 cm deep within Longhouse 1 (Funk and Kun 2003:59).	ISGS-A0528	-20.7							445	40	1442-1470 (68.2)	1408-1516 (90.4) 1597-1618 (5.0)	Hart and Brumbach 2005:8)
Smith-Pagerie	A-44757	#21 2334-b	maize kernel	Feature 54, a pit measuring 122 x 152 cm in diameter and 135 cm deep within Longhouse 1 (Funk and Kuhn 2003:61).	AA-7405	-10*							430	50	1422-1495 (61.2) 1602-1615 (7.0)	1410-1525 (76.0) 1557-1633 (20.4)	Snow (1995:180)
Smith-Pagerie	A-44757	#5 2334-a	maize kernel	Feature 54, a pit measuring 122 x 152 cm in plan and 135 cm deep within Longhouse 1 (Funk and Kuhn 2003:61).	AA-6419	-10*							405	50	1438-1516 (55.3) 1595-1618 (12.9)	1424-1530 (62.6) 1542-1635 (32.8)	Snow (1995:180)
Smith-Pagerie	A-44736		disarticulated white tailed deer bone	Feature 25, a pit feature measuring 157 x 183 cm in plan and 102 cm deep within Longhouse 1 (Funk and Kuhn 2003:60).	UCIAMS190566	-22.2	2.4	4.7	15	41.8	2.78	3.24	375	15	1457-1495 (51.0) 1602-1615 (17.2)	1450-1520 (71.6) 1592-1620 (23.8)	This study
Smith-Pagerie	A-44724		disarticulated white tailed deer bone	Feature 11, a pit measuring 107 cm in diameter and 152 cm deep within House 1 (Funk and Kuhn 2003:59).	UCIAMS190565	-22.6	7.8	5.9	14.3	40	2.81	3.28	370	15	1465-1498 (42.6) 1506-1512 (5.3) 1601-1616 (20.4)	1451-1523 (66.5) 1576-1585 (1.5) 1590-1622 (27.4)	This study
Smith-Pagerie	A-44746		disarticulated white tailed deer bone	Feature 40, a pit measuring 122 x 137 cm in plan and 122 cm deep within Longhouse 1 (Funk and Kuhn 2003:60).	UCIAMS190563	-24	1.4	5	14.9	41.4	2.78	3.25	360	20	1469-1520 (44.2) 1593-1619 (24.0)	1456-1524 (51.7) 1558-1632 (43.7)	This study
Smith-Pagerie	A-45604-A		maize kernel	Feature 80, a hearth within longhouse 2 (Funk and Kuhn 1973:62)	UCIAMS218492	-8.7							350	15	1485-1522 (31.9) 1575-1625 (36.3)	1470-1525 (43.6) 1557-1633 (51.8)	This study
Smith-Pagerie	A-44711		disarticulated white tailed deer bone	Feature 127, a hearth-like feature measuring 76 cm in diameter and 38 cm deep within Longhouse 4 (Funk and Kuhn 2003:64).	UCIAMS190564	-23.4	7	3.7	15	41.4	2.76	3.22	345	20	1489-1523 (27.5) 1572-1603 (24.6) 1609-1630 (16.1)	1467-1530 (37.9) 1540-1635 (57.5)	This study
Smith-Pagerie	A-70231		maize kernel	Feature 54, a pit measuring 122x152 cm in plan and 135 cm deep within longhouse 1 (Funk and Kuhn 2003:61)	UCIAMS218490	**							325	30	1515-1599 (55.5) 1618-1637 (12.7)	1479-1644 (95.4)	This study
Smith-Pagerie	A-44722		unknown	Feature 9, a pit measuring 183x168 cm in plan and 99 cm deep within longhouse 1 (Funk and Kuhn 2003:59)	UCIAMS218491	-29.1							265	15	1534-1536 (2.1) 1636-1663 (66.1)	1526-1557 (18.3) 1631-1667 (72.8) 1784-1976 (4.3)	This study
Snell	A-1949.05		wood charcoal	Feature 13, straight-sided pit measuring 86 cm in diameter and 94 cm deep (Ritchie 1949 field notes).	M-178								1170	200	675-1028 (68.2)	434-453 (0.6) 470-487 (0.6) 534-1256 (94.2)	Crane and Griffin (1958:1100)
Snell	A-1949.05		wood charcoal	Feature 20, bell-shaped pit, measuring 74 cm in diameter at mouthand 147 cm deep (Ritchie 1949 field notes).	M-492								800	300	1025-1318 (61.6) 1352-1390 (6.6)	769-1484 (95.4)	Crane and Griffin (1958:1100)
Snell	A-1949.05.18		disarticulated white tailed deer bone	Feature 18, straight-sided pit measuring 155 x 102 cm in plan and 107 cm in depth (Ritchie 1949 field notes).	UCIAMS190544	-22.4	1	4.1	13.7	39.2	2.86	3.34	710	15	1275-1287 (68.2)	1269-1293 (95.4)	This study
Snell	A-1949.05.02		disarticulated white tailed deer bone	Feature 2, bell-shaped pit, 76 cm in diameter at mouth and 91 cm deep (Ritchie 1949 field notes)	UCIAMS190542	-22.7	2.7	4.2	15.7	42.5	2.71	3.16	710	20	1273-1289 (68.2)	1264-1298 (95.4)	This study
Snell	A-1949.05.03		disarticulated white tailed deer bone	Feature 3, bell-shaped pit, 86 cm in diameter at mouth, 131 cm deep (Ritchie 1949 field notes).	UCIAMS190543	-23	3.3	4	16.1	43.6	2.7	3.15	705	20	1275-1290 (68.2)	1264-1298 (95.4)	This study
Snell	A-71097		maize cob	Feature 25, bell-shaped pit, 81 cm in diameter at mouth and 122 cm deep (Ritchie 1949 field notes).	ISGS-A0327	-9.4							691	39	1271-1304 (48.6) 1365-1384 (19.6)	1259-1321 (64.1) 1349-1392 (31.3)	Hart et al. (2003: 626)
Snell	A-71117		disarticulated white tailed deer bone	Feature 32, bell-shaped pit, 76 cm in diameter at moth and 152 cm deep (Ritchie 1949 field notes).	UCIAMS192977	-23.1	2.1	4.4	14.2	39.5	2.78	3.21	685	15	1280-1296 (68.2)	1276-1300 (82.4) 1368-1382 (13.0)	This study
Wormuth			wood charcoal	bottom of midden	Dic-1176								560	50	1315-1355 (36.5) 1389-1422 (31.7)	1298-1372 (52.4) 1378-1437 (43.0)	Lenig (2013:49)
Wormuth			wood charcoal	fill of burial #2	Dic-1178*								410	55	1434-1518 (55.2) 1594-1618 (13.0)	1419-1530 (62.6) 1540-1635 (32.8)	Lenig (2013:49)
Wormuth		#2 4017	maize kernel	Unprovenienced avocational collection	AA-6416	-10*							385	50	1445-1552 (46.2) 1576-1585 (3.8) 1590-1624 (18.2)	1438-1532 (53.9) 1538-1636 (41.5)	Snow (1995:142)
Wormuth	A-A2005.BBX.99.5		maize kernel	Unidentified pit feature, avocational donation	UCIAMS192700	-8.6							360	15	1475-1516 (43.8) 1597-1618 (24.4)	1459-1524 (55.8) 1572-1630 (39.6)	This study
Wormuth			maize kernel	Unprovenienced avocational collection	AA-6065	-10*							340	25	1490-1525 (23.1) 1557-1603 (30.8) 1610-1632 (14.3)	1472-1637 (95.4)	Snow (1995:142)
Wormuth			wood charcoal	top of midden	Dic-1177*								250	50	1523-1573 (19.3) 1630-1678 (29.4) 1765-1772 (2.1) 1777-1800 (13.0) 1940-… (4.5)	1485-1604 (30.5) 1607-1688 (34.6) 1730-1809 (23.8) 1926-… (6.5)	Lenig (2013:49)
Pethick			wood charcoal	Feature 1, hearth	Beta 199857	-25.4							730	70	1219-1303 (59.4) 1366-1383 (8.8)	1161-1332 (77.3) 1337-1398 (18.1)	Rafferty et al. 2014
Pethick			wood charcoal	Feature 1, hearth	Beta 198540	-26.6							670	90	1266-1329 (36.1) 1340-1396 (32.1)	1188-1432 (95.4)	Rafferty et al. 2014
Pethick			maize kernel	Feature 200, a small hearth or pit within structure 2	UCIAMS218494	-9.5							675	15	1282-1299 (55.4) 1372-1378 (12.8)	1278-1305 (67.2) 1365-1385 (28.2)	This study
Pethick			maize kernel	Feature 376A, a small pit feature within structure 2	UCIAMS218495	-9							670	15	1284-1299 (46.7) 1370-1380 (21.5)	1280-1306 (59.2) 1362-1385 (36.2)	This study
Pethick			maize kernel	Feature 376B, a small pit feature within structure 2.	UCIAMS218496	-9							595	20	1314-1357 (55.0) 1388-1398 (13.2)	1303-1366 (72.2) 1383-1407 (23.2)	This study
Pethick			wood charcoal	Feature 116/74B, hearth	Beta 211490	-26.2							560	40	1318-1352 (35.6) 1390-1419 (32.6)	1301-1367 (51.8) 1382-1433 (43.6)	Rafferty et al. 2014
Pethick			wood charcoal	Feature 200, a small hearth or pit within structure 2	Beta 22779	-22.5							560	40	1318-1352 (35.6) 1390-1419 (32.6)	1301-1367 (51.8) 1382-1433 (43.6)	Rafferty et al. 2014
Palatine Bridge	A2009.07.EA.99.13		maize kernel	Unidentified pit feature, avocational donation	ISGSA1713	-8.6							325	15	1519-1528 (8.7) 1543-1594 (44.8) 1618-1634 (14.7)	1493-1508 (5.5) 1511-1601 (70.9) 1616-1640 (19.0)	This study
Palatine Bridge	A2009.07.EA.99.13		maize kernel	Unidentified pit feature, avocational donation	OS-86116	-8.7							310	25	1522-1575 (48.4) 1585-1590 (3.6) 1622-1623 (1.1) 1625-1642 (15.1)	1491-1602 (73.3) 1614-1647 (22.1)	This study
Brigg's Run			maize cob	Unidentified pit feature, avocational donation	ISGSA0328	-9.7							401	38	1442-1497 (53.6) 1506-1512 (3.6) 1601-1616 (11.0)	1434-1524 (68.5) 1558-1631 (26.9)	Hart et al. (2003:626)
Brigg's Run		#35 Briggs Run	maize kernel	Unidentified pit feature, avocational collection	AA-7693	-10.0*							315	40	1515-1598 (52.4) 1617-1643 (15.8)	1470-1650 (95.4)	Snow (1999:259)
Brigg's Run		#31 1118-a,b	maize kernel	Unidentified pit feature, avocational collection	AA-7417	-10.0*							290	37	1521-1576 (41.3) 1583-1591 (4.1) 1621-1652 (22.8)	1486-1604 (63.4) 1608-1665 (30.6) 1785-1794 (1.4)	Snow (1999:259)
						*estimated by lab
						**sample too small for IRMS assay (lab protocals, δ13C was measured with AMS for isotopic fractionation correction).
References
Crane HR, Griffin JB. University of Michigan radiocarbon dates III. Science. 1958;128(3332):1117-1123.
Crane HR, Griffin JB. University of Michigan radiocarbon dates IV. Radiocarbon. 1959;1:173-198.
Hart JP, Brumbach HJ. Cooking residues, AMS dates, and the Middle-to-Late-Woodland transition in central New York. Northeast Anthro. 2005;69:1-34.
Hart JP, Thompson RG, Brumbach HJ. Phytolith evidence for early maize (Zea mays) in the northern Finger Lakes region of New York. Amer Antiq. 2003;68(4):619-640.
Lenig W. Prehistoric Mohawk studies: The Mohawk Valley Project and beyond. 2013 [Cited 8 July 2019] Available from: https://www.academia.edu/3985881/Prehistoric_Mohawk_Studies_The_Mohawk_Valley_Project_and_Beyond
Rafferty S, Rieth CB, Moragne S. Prehistoric occupations at the Pethick site, Schoharie County, New York. Arch East N Am. 2014; 1:177-198.
Ritchie WA, Funk, RE. Aboriginal settlement patterns in the Northeast. New York State Museum Memoir 20. Albany: The University of the State of New York.
Snow DR. Mohawk Valley archaeology: the sites. Occasional Papers in Anthropology 23. University Park: Matson Museum of Anthropology, The Pennsylvania State University. 1995 .
