# Supplementary material for: Radiocarbon, Bayesian chronological modeling and early European metal circulation in the sixteenth-century AD Mohawk River Valley, USA
Source: PLoS One. 2019 Dec 16;14(12):e0226334. doi: 10.1371/journal.pone.0226334 (PMC6913979; doi:10.1371/journal.pone.0226334)
Supplement: S6 File — (XLSX) [file pone.0226334.s006.xlsx]

## Sheet: Sheet1
Order Order Model 2, 0-120 years Interval, Amodel 92, Aoverall 84
Probability t1 < t2
t1	t2
	Start Snell Pits	Date Snell Pits	End Snell Pits	Start Pethick	Date Pethick	End Pethick	Start Pethick	Date Second Woods	End Second Woods	Start Getman	Date Getman	End Getman	Start Elwood	Date Elwood	End Elwood	Start Smith-Pagerie	Date Smith-Pagerie	End Smith-Pagerie	Start Otstungo	Date Otstungo	End Otstungo	Start Klock	Date Klock	End Klock	Start Cayadutta Midden	Date Cayadutta Midden	End Cayadutta Midden	Start Garoga	Date Garoga	End Garoga	Start Wormuth	Date Wormuth	End Wormuth
Start Snell Pits	0	1	1	0.9646	0.9966	1	0.9646	1	1	1	1	1	1	1	1	1	1	1	1	1	1	1	1	1	1	1	1	1	1	1	1	1	1
Date Snell Pits	0	0	1	0.9447	0.9939	1	0.9447	1	1	1	1	1	1	1	1	1	1	1	1	1	1	1	1	1	1	1	1	1	1	1	1	1	1
End Snell Pits	0	0	0	0.9219	0.9892	1	0.9219	1	1	1	1	1	1	1	1	1	1	1	1	1	1	1	1	1	1	1	1	1	1	1	1	1	1
Start Pethick	0.03539	0.05529	0.0781	0	1	1	0	0.9999	1	0.9999	1	1	1	1	1	1	1	1	1	1	1	1	1	1	1	1	1	1	1	1	1	1	1
Date Pethick	0.003379	0.006137	0.010837	0	0	1	0	0.9972	0.9998	0.9782	0.9969	1	0.995	0.9992	0.9999	0.9994	0.9999	1	0.9985	0.9998	1	0.9999	1	1	0.9996	1	1	0.9999	1	1	0.9996	0.9999	1
End Pethick	0	1e-06	2.2e-05	0	0	0	0	0.9835	0.9972	0.8867	0.9793	0.9999	0.9691	0.993	0.9991	0.9947	0.999	1	0.9867	0.9984	1	0.9991	0.9999	1	0.9965	0.9996	1	0.9994	0.9999	1	0.9967	0.9995	1
Start Second Woods	0	0	1e-06	0.001284	0.014142	0.05781	0.001284	1	1	0.14338	0.7471	0.9997	0.6189	0.9	0.9918	0.929	0.9881	0.9998	0.7755	0.9754	1	0.9875	0.9987	1	0.9481	0.9935	1	0.9888	0.9989	1	0.955	0.9934	1
Date Second Woods	0	0	0	8.9e-05	0.002751	0.016464	8.9e-05	0	1	0.030873	0.5491	0.9706	0.3187	0.6856	0.9038	0.7594	0.9081	0.9711	0.5092	0.8959	0.997	0.9191	0.9746	0.9923	0.8487	0.963	0.9956	0.942	0.9884	0.999	0.8794	0.9682	0.9958
End Second Woods	0	0	0	0	0.000214	0.002783	0	0	0	0.001679	0.353	0.8695	0.11142	0.422	0.7213	0.5252	0.7361	0.8743	0.29061	0.7613	0.9791	0.7784	0.8985	0.956	0.7081	0.8929	0.9754	0.8394	0.9536	0.9924	0.7676	0.9118	0.9783
Start Getman	0	0	0	7.2e-05	0.021806	0.11327	7.2e-05	0.9691	0.9983	0	1	1	0.9216	0.9886	0.9984	0.9896	0.9977	0.9986	0.9832	0.9976	0.9984	0.998	0.9988	0.9991	0.9924	0.9982	0.9989	0.9977	0.9985	0.9988	0.9905	0.9979	0.9989
Date Getman	0	0	0	4e-06	0.003095	0.020709	4e-06	0.4509	0.647	0	0	1	0.3311	0.5858	0.7955	0.6528	0.8005	0.9083	0.4903	0.8289	0.991	0.8321	0.926	0.9744	0.7845	0.921	0.9851	0.8837	0.9697	0.9964	0.8282	0.936	0.986
End Getman	0	0	0	0	3e-06	5.2e-05	0	0.029392	0.1305	0	0	0	0.020158	0.10274	0.3242	0.19275	0.3166	0.5293	0.14979	0.4752	0.9286	0.4298	0.626	0.8067	0.4669	0.6908	0.8966	0.5674	0.8394	0.9734	0.5587	0.755	0.9118
Start Elwood	0	0	0	4.7e-05	0.004997	0.030921	4.7e-05	0.6813	0.8886	0.07836	0.6689	0.9798	0	1	1	0.8652	0.9575	0.9828	0.6707	0.9394	0.9849	0.9575	0.9813	0.9874	0.9047	0.9738	0.9895	0.9619	0.9812	0.9868	0.9202	0.9754	0.9906
Date Elwood	0	0	0	1e-06	0.000822	0.007007	1e-06	0.31444	0.578	0.011372	0.4142	0.8973	0	0	1	0.591	0.7854	0.9024	0.3597	0.7972	0.9738	0.8151	0.9166	0.9614	0.7429	0.9062	0.9744	0.8634	0.9529	0.9814	0.7936	0.92	0.9757
End Elwood	0	0	0	0	6.5e-05	0.000873	0	0.0962	0.27871	0.001582	0.20448	0.6758	0	0	0	0.3278	0.5153	0.6989	0.19323	0.5967	0.9196	0.5913	0.7558	0.8642	0.5628	0.7755	0.918	0.6823	0.8707	0.9596	0.6403	0.8148	0.9281
Start Smith-Pagerie	0	0	0	0	0.000646	0.005251	0	0.24057	0.4748	0.010377	0.3472	0.8073	0.1348	0.409	0.6722	0	1	1	0.28985	0.7058	0.8761	0.7225	0.8385	0.8966	0.6523	0.8257	0.9106	0.7655	0.852	0.898	0.7059	0.8462	0.9251
Date Smith-Pagerie	0	0	0	0	9.5e-05	0.000993	0	0.0919	0.26387	0.002334	0.19952	0.6834	0.04248	0.21455	0.4847	0	0	1	0.17509	0.5736	0.8564	0.5541	0.7333	0.8488	0.5203	0.7358	0.8787	0.6529	0.808	0.8762	0.59	0.7676	0.8901
End Smith-Pagerie	0	0	0	0	3e-06	4.3e-05	0	0.028897	0.12572	0.001436	0.09169	0.4707	0.017159	0.09759	0.3011	0	0	0	0.12886	0.4303	0.806	0.383	0.5667	0.7363	0.4105	0.6169	0.8107	0.5058	0.729	0.8443	0.4823	0.6637	0.823
Start Otstungo	0	0	0	0	0.001529	0.013315	0	0.4908	0.7094	0.016804	0.5097	0.8502	0.3293	0.6403	0.8068	0.7102	0.8249	0.8711	0	1	1	0.835	0.8873	0.9146	0.7813	0.8865	0.9333	0.8392	0.8928	0.9371	0.8101	0.8979	0.9427
Date Otstungo	0	0	0	0	0.000151	0.001598	0	0.10406	0.23875	0.002415	0.17109	0.5248	0.06057	0.20281	0.4033	0.29421	0.4264	0.5697	0	0	1	0.4927	0.6363	0.7565	0.4888	0.6755	0.8322	0.5613	0.746	0.8679	0.5584	0.7201	0.851
End Otstungo	0	0	0	0	0	0	0	0.003049	0.020903	0.001562	0.008969	0.0714	0.015144	0.026228	0.08035	0.12387	0.14356	0.19401	0	0	0	0.23457	0.3258	0.4449	0.28533	0.4217	0.6086	0.22569	0.459	0.7039	0.3495	0.4937	0.6641
Start Klock	0	0	0	0	7.3e-05	0.000858	0	0.08086	0.22163	0.001961	0.16788	0.5702	0.04247	0.1849	0.4087	0.27751	0.4459	0.617	0.16499	0.5073	0.7654	0	1	1	0.4803	0.6912	0.8372	0.5618	0.7341	0.8554	0.5533	0.7338	0.8666
Date Klock	0	0	0	0	5e-06	7.1e-05	0	0.025413	0.10147	0.001246	0.074	0.374	0.018724	0.08335	0.24425	0.16155	0.26673	0.4333	0.11273	0.3637	0.6742	0	0	1	0.3515	0.5508	0.7455	0.4056	0.6078	0.7576	0.4201	0.6008	0.7748
End Klock	0	0	0	0	0	2e-06	0	0.007686	0.04399	0.000903	0.025584	0.19331	0.01262	0.03859	0.13584	0.10343	0.15117	0.26371	0.08539	0.24348	0.5551	0	0	0	0.25936	0.4103	0.6121	0.2711	0.4672	0.6294	0.31036	0.4562	0.6347
Start Cayadutta Midden	0	0	0	0	0.000404	0.003546	0	0.15135	0.29194	0.007557	0.21546	0.5331	0.09533	0.25707	0.4372	0.3477	0.4797	0.5895	0.21867	0.5112	0.7147	0.5197	0.6485	0.7406	0	1	1	0.5443	0.6862	0.8179	0.5594	0.7119	0.8336
Date Cayadutta Midden	0	0	0	0	4.4e-05	0.000422	0	0.03704	0.1071	0.001811	0.07899	0.30922	0.026189	0.09384	0.2245	0.17434	0.26421	0.3831	0.11355	0.3245	0.5783	0.30879	0.4492	0.5897	0	0	1	0.3528	0.5218	0.6825	0.3876	0.547	0.714
End Cayadutta Midden	0	0	0	0	0	1e-06	0	0.004399	0.024568	0.001098	0.014934	0.10336	0.010532	0.02559	0.08199	0.08939	0.12125	0.18929	0.06667	0.16775	0.3914	0.16278	0.25455	0.3879	0	0	0	0.18181	0.3327	0.4996	0.24341	0.3623	0.5296
Start Garoga	0	0	0	0	7.5e-05	0.000631	0	0.05802	0.16059	0.002298	0.11633	0.4326	0.03806	0.13657	0.3177	0.2345	0.3471	0.4942	0.16078	0.4387	0.7743	0.4382	0.5944	0.7289	0.4557	0.6472	0.8182	0	1	1	0.5335	0.7133	0.8594
Date Garoga	0	0	0	0	6e-06	6.9e-05	0	0.011567	0.04644	0.0015	0.030262	0.16061	0.01882	0.04715	0.12932	0.14803	0.19196	0.27099	0.10722	0.25402	0.541	0.26591	0.3922	0.5328	0.31383	0.4782	0.6673	0	0	1	0.3782	0.5477	0.7282
End Garoga	0	0	0	0	0	0	0	0.001046	0.007624	0.001205	0.003569	0.026627	0.013179	0.018581	0.0404	0.10202	0.12384	0.1557	0.06294	0.13211	0.29614	0.14457	0.2424	0.3706	0.18206	0.3175	0.5004	0	0	0	0.22749	0.3696	0.5596
Start Wormuth	0	0	0	4e-06	0.000448	0.003264	4e-06	0.12061	0.23238	0.009493	0.17177	0.4413	0.07983	0.20641	0.3597	0.29408	0.41	0.5177	0.18988	0.4416	0.6505	0.4467	0.5799	0.6896	0.4406	0.6124	0.7566	0.4665	0.6218	0.7725	0	1	1
Date Wormuth	0	0	0	0	5.4e-05	0.000453	0	0.03177	0.08818	0.002101	0.06403	0.24503	0.024613	0.08003	0.18521	0.15379	0.23245	0.3363	0.10209	0.27994	0.5063	0.26625	0.3992	0.5438	0.28807	0.453	0.6377	0.28668	0.4523	0.6304	0	0	1
End Wormuth	0	0	0	0	1e-06	9e-06	0	0.00423	0.021715	0.001058	0.014001	0.08818	0.009433	0.024254	0.0719	0.07493	0.1099	0.17703	0.05727	0.14904	0.3359	0.13341	0.22517	0.3653	0.16639	0.286	0.4704	0.14056	0.27181	0.4404	0	0	0
Order Order Model 2, 0-100 years Interval, Amodel 88, Aoverall 78
Probability t1 < t2
t1	t2
	Start Snell Pits	Date Snell Pits	End Snell Pits	Start Pethick	Date Pethick	End Pethick	Start Second Woods	Date Second Woods	End Second Woods	Start Getman	Date Getman	End Getman	Start Elwood	Date Elwood	End Elwood	Start Smith-Pagerie	Date Smith-Pagerie	End Smith-Pagerie	Start Otstungo	Date Otstungo	End Otstungo	Start Klock	Date Klock	End Klock	Start Cayadutta Midden	Date Cayadutta Midden	End Cayadutta Midden	Start Garoga	Date Garoga	End Garoga	Start Wormuth	Date Wormuth	End Wormuth
Start Snell Pits	0	1	1	0.9867	0.9989	1	0.9995	0.9996	0.9997	0.9999	1	1	1	1	1	1	1	1	1	1	1	1	1	1	1	1	1	1	1	1	1	1	1
Date Snell Pits	0	0	1	0.9767	0.9976	1	0.9995	0.9996	0.9996	0.9999	1	1	1	1	1	1	1	1	1	1	1	1	1	1	1	1	1	1	1	1	1	1	1
End Snell Pits	0	0	0	0.9636	0.9953	1	0.9995	0.9996	0.9996	0.9999	1	1	1	1	1	1	1	1	1	1	1	1	1	1	1	1	1	1	1	1	1	1	1
Start Pethick	0.013319	0.02335	0.03639	0	1	1	0.9992	0.9994	0.9995	0.9997	0.9999	1	1	1	1	1	1	1	1	1	1	1	1	1	1	1	1	1	1	1	1	1	1
Date Pethick	0.001108	0.002377	0.00467	0	0	1	0.992	0.9983	0.9994	0.9953	0.9992	0.9999	0.9981	0.9997	1	0.9998	1	1	0.9997	1	1	1	1	1	0.9999	1	1	1	1	1	0.9999	1	1
End Pethick	0	0	7e-06	0	0	0	0.963	0.9916	0.9989	0.967	0.9949	0.9998	0.9856	0.9975	0.9999	0.9982	0.9998	1	0.9966	0.9997	1	0.9998	1	1	0.9992	0.9999	1	0.9999	1	1	0.9991	0.9999	1
Start Second Woods	0.00048	0.000493	0.000504	0.000835	0.008011	0.037	0	1	1	0.3592	0.8553	0.9992	0.6588	0.9119	0.9925	0.9391	0.9904	0.9998	0.8534	0.9849	1	0.9919	0.9992	1	0.9693	0.9963	1	0.9962	0.9997	1	0.9713	0.9959	1
Date Second Woods	0.000425	0.000429	0.000434	0.000569	0.001721	0.008427	0	0	1	0.1091	0.6346	0.9606	0.3401	0.6845	0.896	0.7673	0.9114	0.9738	0.5936	0.9111	0.9974	0.9293	0.977	0.9936	0.8817	0.9691	0.9961	0.9624	0.9924	0.9994	0.9034	0.9731	0.9962
End Second Woods	0.000344	0.000353	0.000372	0.000501	0.000561	0.001081	0	0	0	0.011231	0.3882	0.8374	0.1155	0.403	0.6963	0.5233	0.7333	0.8779	0.3566	0.7737	0.9812	0.7877	0.8993	0.9583	0.7472	0.9004	0.976	0.874	0.9645	0.995	0.7988	0.9188	0.9793
Start Getman	5.5e-05	6e-05	6.8e-05	0.000289	0.004702	0.033	0.6408	0.8909	0.9888	0	1	1	0.7824	0.9562	0.9976	0.9684	0.9957	0.9999	0.9325	0.9941	1	0.9968	0.9998	1	0.985	0.9984	1	0.9985	0.9999	1	0.9835	0.998	1
Date Getman	7e-06	8e-06	9e-06	0.000148	0.00077	0.005072	0.14475	0.3654	0.6118	0	0	1	0.24921	0.5249	0.7668	0.619	0.7915	0.9124	0.4808	0.827	0.9919	0.8345	0.9279	0.9769	0.799	0.9253	0.9864	0.9083	0.9779	0.9983	0.8403	0.9397	0.9877
End Getman	0	0	0	3.4e-05	0.000111	0.000219	0.000795	0.0394	0.16259	0	0	0	0.02571	0.11521	0.3361	0.22817	0.3697	0.5888	0.20719	0.5193	0.933	0.488	0.6623	0.8315	0.5467	0.7304	0.9071	0.6616	0.8816	0.9826	0.6335	0.7923	0.9246
Start Elwood	0	0	0	2e-06	0.001932	0.014376	0.3412	0.6599	0.8845	0.2176	0.7508	0.9743	0	1	1	0.8644	0.9561	0.9814	0.7275	0.9465	0.9842	0.9603	0.9805	0.9861	0.9236	0.9757	0.9887	0.9703	0.9808	0.985	0.932	0.9757	0.9891
Date Elwood	0	0	0	0	0.000255	0.002475	0.08808	0.31549	0.597	0.04384	0.4751	0.8848	0	0	1	0.6081	0.8013	0.9151	0.4334	0.8206	0.9756	0.8378	0.9259	0.9663	0.7876	0.9193	0.9764	0.9013	0.9621	0.9813	0.8282	0.9304	0.9773
End Elwood	0	0	0	0	2e-06	8.9e-05	0.007505	0.10401	0.30369	0.00242	0.23318	0.6639	0	0	0	0.3498	0.5442	0.732	0.25389	0.6314	0.9308	0.6296	0.7776	0.8828	0.6265	0.8036	0.9276	0.7537	0.9026	0.9674	0.6972	0.8408	0.9376
Start Smith-Pagerie	0	0	0	0	0.000174	0.001772	0.0609	0.23273	0.4767	0.031606	0.381	0.7718	0.13562	0.3919	0.6502	0	1	1	0.3466	0.7165	0.8733	0.7262	0.8337	0.8882	0.6815	0.8298	0.9073	0.7861	0.8505	0.8887	0.726	0.8493	0.924
Date Smith-Pagerie	0	0	0	0	1.3e-05	0.000209	0.009646	0.08861	0.26667	0.004318	0.20845	0.6303	0.04392	0.19872	0.4558	0	0	1	0.22036	0.5827	0.8543	0.5642	0.7286	0.8423	0.5572	0.7416	0.8753	0.6883	0.8129	0.8683	0.6195	0.7733	0.8898
End Smith-Pagerie	0	0	0	0	0	2e-06	0.00016	0.026182	0.12207	6.8e-05	0.08757	0.4112	0.018554	0.08489	0.26798	0	0	0	0.16886	0.4335	0.798	0.3966	0.5584	0.7269	0.4543	0.6229	0.8026	0.5481	0.7418	0.841	0.5214	0.6728	0.8219
Start Otstungo	0	0	0	0	0.000268	0.00336	0.14663	0.4064	0.6434	0.06746	0.5192	0.7928	0.27246	0.5666	0.7461	0.6534	0.7796	0.8311	0	1	1	0.7977	0.851	0.8778	0.7641	0.8639	0.909	0.8087	0.8588	0.9097	0.7918	0.8771	0.9246
Date Klock	0	0	0	0	1e-06	1.4e-05	0.000823	0.023046	0.10075	0.000246	0.0721	0.3377	0.019478	0.07409	0.22243	0.16625	0.27138	0.4416	0.149	0.3785	0.6783	0	0	1	0.3932	0.5659	0.7419	0.4474	0.6247	0.7529	0.4574	0.6187	0.7786
End Klock	0	0	0	0	0	0	0	0.006443	0.0417	0	0.023146	0.1685	0.013898	0.03371	0.11725	0.11178	0.15771	0.27307	0.12217	0.26155	0.5761	0	0	0	0.31372	0.4368	0.6206	0.3221	0.5101	0.6559	0.3629	0.4901	0.6538
Start Cayadutta Midden	0	0	0	0	6.8e-05	0.000764	0.030744	0.11827	0.25278	0.014988	0.201	0.4533	0.07639	0.21236	0.3735	0.3185	0.4428	0.5457	0.23588	0.4855	0.6553	0.4912	0.6068	0.6863	0	1	1	0.5224	0.6507	0.7798	0.554	0.693	0.8062
Date Cayadutta Midden	0	0	0	0	6e-06	7.4e-05	0.003695	0.030868	0.09965	0.001601	0.07465	0.26959	0.024267	0.08067	0.19645	0.17023	0.2584	0.3771	0.13613	0.3266	0.5581	0.30776	0.4341	0.5632	0	0	1	0.3669	0.513	0.6506	0.4046	0.5471	0.6996
End Cayadutta Midden	0	0	0	0	0	0	1e-06	0.003885	0.023979	0	0.013614	0.09289	0.011282	0.023625	0.07244	0.0927	0.12473	0.19737	0.09103	0.18261	0.4012	0.18067	0.25808	0.3794	0	0	0	0.21836	0.3633	0.5045	0.27907	0.3847	0.5352
Start Garoga	0	0	0	0	4e-06	5.1e-05	0.003779	0.03762	0.12597	0.001483	0.0917	0.3384	0.029717	0.09873	0.24626	0.21385	0.3117	0.4519	0.19129	0.4123	0.7081	0.4204	0.5526	0.6779	0.4776	0.6331	0.7816	0	1	1	0.55	0.7049	0.838
Date Garoga	0	0	0	0	1e-06	3e-06	0.000287	0.007619	0.0355	9.8e-05	0.022142	0.11839	0.019205	0.03786	0.09744	0.14949	0.18711	0.2582	0.14121	0.25799	0.4843	0.27156	0.3753	0.4899	0.3493	0.487	0.6367	0	0	1	0.4085	0.5609	0.715
End Garoga	0	0	0	0	0	0	0	0.000576	0.004957	0	0.00169	0.017425	0.015048	0.018665	0.03261	0.11133	0.13173	0.15905	0.09032	0.1568	0.28395	0.15985	0.2471	0.3441	0.22016	0.3494	0.4955	0	0	0	0.26155	0.4038	0.5691
Start Wormuth	0	0	0	0	8.8e-05	0.000868	0.02867	0.09662	0.20119	0.016468	0.15966	0.3665	0.068	0.17184	0.3028	0.27399	0.3805	0.4786	0.20818	0.4208	0.5964	0.4265	0.5426	0.6371	0.446	0.5954	0.7209	0.45	0.5915	0.7384	0	1	1
Date Wormuth	0	0	0	0	6e-06	8.6e-05	0.004115	0.026916	0.08117	0.002043	0.06034	0.20774	0.024254	0.06958	0.15924	0.15071	0.22667	0.3272	0.1229	0.28126	0.4801	0.2618	0.3813	0.5099	0.30701	0.4529	0.6153	0.29509	0.4391	0.5962	0	0	1
End Wormuth	0	0	0	0	0	0	9e-06	0.003751	0.020725	1e-06	0.012323	0.07535	0.010906	0.022657	0.06236	0.07601	0.11016	0.17812	0.07544	0.15955	0.3344	0.14115	0.22139	0.3462	0.19384	0.3004	0.4648	0.162	0.28499	0.4309	0	0	0
Order Order Model 2, 0-80 years Interval, Amodel 75, Aoverall 68
Probability t1 < t2
t1	t2
	Start Snell Pits	Date Snell Pits	End Snell Pits	Start Pethick	Date Pethick	End Pethick	Start Second Woods	Date Second Woods	End Second Woods	Start Getman	Date Getman	End Getman	Start Elwood	Date Elwood	End Elwood	Start Smith-Pagerie	Date Smith-Pagerie	End Smith-Pagerie	Start Otstungo	Date Otstungo	End Otstungo	Start Klock	Date Klock	End Klock	Start Cayadutta Midden	Date Cayadutta Midden	End Cayadutta Midden	Start Garoga	Date Garoga	End Garoga	Start Wormuth	Date Wormuth	End Wormuth
Start Snell Pits	0	1	1	0.9947	0.9996	1	1	1	1	1	1	1	1	1	1	1	1	1	0.9999	1	1	1	1	1	1	1	1	1	1	1	1	1	1
Date Snell Pits	0	0	1	0.9892	0.9989	1	1	1	1	1	1	1	1	1	1	1	1	1	0.9998	0.9999	1	1	1	1	1	1	1	1	1	1	1	1	1
End Snell Pits	0	0	0	0.9822	0.9976	1	1	1	1	1	1	1	1	1	1	1	1	1	0.9998	0.9999	1	1	1	1	1	1	1	1	1	1	1	1	1
Start Pethick	0.00533	0.010781	0.01784	0	1	1	1	1	1	1	1	1	1	1	1	1	1	1	0.9991	0.9993	0.9994	1	1	1	1	1	1	1	1	1	1	1	1
Date Pethick	0.00037	0.001072	0.002432	0	0	1	0.9976	0.9997	1	0.999	0.9999	1	0.9996	1	1	1	1	1	0.999	0.9991	0.9992	1	1	1	1	1	1	1	1	1	1	1	1
End Pethick	0	1e-06	7e-06	0	0	0	0.9847	0.9975	1	0.9897	0.9989	1	0.9962	0.9996	1	0.9998	1	1	0.9988	0.999	0.999	1	1	1	1	1	1	1	1	1	0.9999	1	1
Start Second Woods	0	0	0	1e-06	0.002353	0.015266	0	1	1	0.3979	0.8579	0.9968	0.682	0.9115	0.9892	0.9476	0.9909	0.9989	0.9368	0.9919	0.9983	0.9946	0.9988	0.9994	0.9828	0.9973	0.9994	0.9979	0.999	0.9992	0.9842	0.9972	0.9995
Date Second Woods	0	0	0	0	0.000318	0.002464	0	0	1	0.13298	0.632	0.9535	0.366	0.6892	0.8945	0.7897	0.9243	0.9804	0.7518	0.9449	0.9965	0.9486	0.9844	0.9963	0.9183	0.9785	0.9971	0.9814	0.9956	0.9989	0.9388	0.9822	0.997
End Second Woods	0	0	0	0	0	1e-06	0	0	0	0.019	0.3769	0.8207	0.13312	0.4071	0.6947	0.5546	0.7657	0.9059	0.5322	0.8409	0.9854	0.833	0.928	0.9767	0.8053	0.9254	0.9839	0.9309	0.9807	0.997	0.8613	0.9432	0.9854
Start Getman	0	0	0	0	0.000985	0.010347	0.6021	0.867	0.981	0	1	1	0.7715	0.9463	0.9948	0.9694	0.9956	0.9999	0.9655	0.9956	0.999	0.9974	0.9997	1	0.9905	0.9989	1	0.9994	1	1	0.9907	0.9988	1
Date Getman	0	0	0	0	8.5e-05	0.001079	0.14213	0.368	0.6231	0	0	1	0.26557	0.5379	0.7775	0.6577	0.831	0.9403	0.638	0.8869	0.9931	0.8811	0.9554	0.9895	0.8545	0.9498	0.9923	0.9549	0.9899	0.9993	0.8961	0.9617	0.9925
End Getman	0	0	0	0	0	0	0.003165	0.04653	0.17933	0	0	0	0.03372	0.13281	0.3578	0.27214	0.452	0.6941	0.3521	0.6444	0.9521	0.5853	0.7618	0.9105	0.6287	0.798	0.9413	0.8073	0.9399	0.9933	0.7372	0.8558	0.9517
Start Elwood	0	0	0	0	0.00039	0.003803	0.318	0.634	0.8669	0.22847	0.7344	0.9663	0	1	1	0.8648	0.9538	0.9788	0.8347	0.9597	0.9834	0.9625	0.9791	0.9846	0.9403	0.9771	0.9879	0.9736	0.9791	0.9823	0.9492	0.9782	0.9888
Date Elwood	0	0	0	0	3.5e-05	0.000439	0.08851	0.31082	0.5929	0.05366	0.4621	0.8672	0	0	1	0.6328	0.8216	0.9281	0.5989	0.8718	0.9767	0.8691	0.9408	0.973	0.8356	0.9354	0.9792	0.9364	0.969	0.9796	0.8772	0.9464	0.98
End Elwood	0	0	0	0	0	0	0.010753	0.10552	0.30525	0.005201	0.22246	0.6422	0	0	0	0.384	0.5897	0.7803	0.41	0.7205	0.9449	0.6926	0.8263	0.9186	0.6953	0.8426	0.9439	0.8441	0.9345	0.972	0.7772	0.8799	0.951
Start Smith-Pagerie	0	0	0	0	1.3e-05	0.000193	0.05235	0.21032	0.4455	0.03065	0.3423	0.7279	0.13516	0.3672	0.616	0	1	1	0.4733	0.7559	0.8814	0.7392	0.8353	0.8867	0.7113	0.8369	0.9078	0.8077	0.8508	0.88	0.7634	0.8598	0.9227
Date Smith-Pagerie	0	0	0	0	0	1.2e-05	0.009072	0.07569	0.23431	0.00445	0.16903	0.548	0.04624	0.17843	0.4103	0	0	1	0.3388	0.6304	0.8571	0.5872	0.7355	0.8432	0.5923	0.7506	0.8741	0.7344	0.8195	0.861	0.6703	0.7884	0.887
End Smith-Pagerie	0	0	0	0	0	0	0.001054	0.019639	0.09411	6.3e-05	0.05968	0.30585	0.021208	0.07192	0.2197	0	0	0	0.27529	0.4857	0.7875	0.4262	0.5719	0.7327	0.4922	0.6328	0.7974	0.6187	0.7592	0.8362	0.5843	0.6953	0.8185
Start Otstungo	0.000135	0.000173	0.000214	0.000861	0.000997	0.001163	0.06315	0.24821	0.4678	0.03448	0.362	0.6479	0.16534	0.4011	0.59	0.5267	0.6612	0.7247	0	1	1	0.6971	0.7663	0.8012	0.6891	0.7939	0.8473	0.711	0.7659	0.8279	0.7325	0.821	0.876
Date Otstungo	4e-05	7.4e-05	0.000101	0.000746	0.000914	0.00102	0.008111	0.05506	0.15915	0.004434	0.11315	0.3556	0.04034	0.12821	0.27946	0.24409	0.3696	0.5143	0	0	1	0.4494	0.5723	0.6913	0.4856	0.625	0.7632	0.5632	0.6685	0.7482	0.5651	0.6769	0.7896
End Otstungo	3e-06	3.6e-05	4.6e-05	0.000607	0.00082	0.000961	0.001669	0.003482	0.014637	0.001042	0.006909	0.04787	0.016606	0.023297	0.05509	0.11857	0.14292	0.21253	0	0	0	0.26428	0.31461	0.4247	0.357	0.423	0.5654	0.3605	0.5098	0.6402	0.4377	0.5054	0.6194
Start Klock	0	0	0	0	0	3e-06	0.005438	0.0514	0.16696	0.002601	0.11885	0.4147	0.03748	0.13095	0.30742	0.26079	0.4128	0.5738	0.30294	0.5506	0.7357	0	1	1	0.5276	0.6895	0.7995	0.5945	0.7089	0.8026	0.6124	0.749	0.8494
Date Klock	0	0	0	0	0	0	0.001245	0.015608	0.07201	0.000254	0.04461	0.2382	0.020895	0.05921	0.17372	0.16474	0.26447	0.4281	0.23371	0.4277	0.6854	0	0	1	0.4153	0.5685	0.731	0.4888	0.6193	0.7194	0.4997	0.6336	0.7731
End Klock	0	0	0	0	0	0	0.000622	0.003699	0.023317	0	0.010464	0.08953	0.015436	0.027002	0.08136	0.1133	0.15677	0.26731	0.19883	0.3087	0.5753	0	0	0	0.3446	0.443	0.6105	0.3825	0.5238	0.6357	0.4143	0.5093	0.6492
Start Cayadutta Midden	0	0	0	0	3e-06	4.2e-05	0.017207	0.0817	0.19475	0.009523	0.1455	0.3713	0.05965	0.1644	0.30474	0.28873	0.4077	0.5078	0.31092	0.5144	0.643	0.4724	0.5847	0.6554	0	1	1	0.5084	0.6128	0.7223	0.5735	0.6957	0.7884
Date Cayadutta Midden	0	0	0	0	1e-06	3e-06	0.002737	0.021507	0.07457	0.001097	0.05021	0.20199	0.022886	0.06456	0.15736	0.16307	0.24939	0.3672	0.20613	0.375	0.577	0.31047	0.4315	0.557	0	0	1	0.39	0.4976	0.6028	0.4349	0.5592	0.6935
End Cayadutta Midden	0	0	0	0	0	0	0.000584	0.002906	0.01606	1e-06	0.007739	0.05871	0.012069	0.020817	0.05609	0.09221	0.12591	0.20256	0.15268	0.23678	0.4346	0.20054	0.26902	0.3895	0	0	0	0.27298	0.3827	0.485	0.3246	0.4073	0.5387
Start Garoga	0	0	0	0	0	1e-06	0.00209	0.018612	0.06908	0.000628	0.04507	0.19272	0.026383	0.0636	0.1559	0.19229	0.26564	0.3813	0.28899	0.4368	0.6395	0.4055	0.5112	0.6176	0.4916	0.61	0.727	0	1	1	0.5911	0.7037	0.8031
Date Garoga	0	0	0	0	0	0	0.001009	0.004403	0.019306	4.4e-05	0.010111	0.06014	0.020943	0.030982	0.06545	0.1492	0.18045	0.24082	0.23412	0.3315	0.4902	0.29111	0.3807	0.4762	0.3872	0.5024	0.6173	0	0	1	0.4747	0.5966	0.7088
End Garoga	0	0	0	0	0	0	0.000812	0.00111	0.00304	0	0.000687	0.006737	0.017747	0.020426	0.02803	0.12002	0.13902	0.16381	0.17206	0.25178	0.3598	0.1974	0.28062	0.3643	0.27772	0.3972	0.515	0	0	0	0.3458	0.4757	0.6031
Start Wormuth	0	0	0	0	4e-06	6e-05	0.01582	0.0612	0.13873	0.009294	0.10391	0.2628	0.05077	0.12284	0.22283	0.23658	0.3297	0.4157	0.26748	0.4349	0.5623	0.3876	0.5003	0.5857	0.4265	0.5651	0.6754	0.4089	0.5253	0.6542	0	1	1
Date Wormuth	0	0	0	0	1e-06	2e-06	0.002762	0.017839	0.05683	0.001168	0.0383	0.14417	0.021785	0.05363	0.12008	0.14022	0.21161	0.30469	0.17897	0.3231	0.4946	0.25101	0.3664	0.4907	0.30431	0.4408	0.5927	0.29625	0.4034	0.5243	0	0	1
End Wormuth	0	0	0	0	0	0	0.000475	0.002972	0.014553	1.2e-05	0.007539	0.04826	0.011201	0.020049	0.04904	0.07729	0.11301	0.18147	0.124	0.21037	0.3806	0.15062	0.22689	0.3508	0.21164	0.30651	0.4613	0.19687	0.29115	0.3969	0	0	0
